# Supplementary material for: Mutations in the interleukin receptor IL11RA cause autosomal recessive Crouzon-like craniosynostosis
Source: Mol Genet Genomic Med. 2013 Aug 19;1(4):223–37. doi: 10.1002/mgg3.28 (PMC3865590; doi:10.1002/mgg3.28)
Supplement: Supplementary file 3 [file mgg30001-0223-SD3.txt]

WT
un
-
tra
ns
fec
ted
1)
2)
1)
2)
IL11RA- E4
pSPL3-HIVa IL11RA– E5
pSPL3-HIVa IL11RA– E5
A
B
c.4
79
+6
T>
G
